# Supplementary material for: Unfolded Protein Response and Scaffold Independent Pheromone MAP Kinase Signaling Control Verticillium dahliae Growth, Development, and Plant Pathogenesis
Source: J Fungi (Basel). 2021 Apr 15;7(4):305. doi: 10.3390/jof7040305 (PMC8071499; doi:10.3390/jof7040305)
Supplement: Supplementary file 1 [file jof-07-00305-s001.zip]

Archive with 3 entries (3 files):
- Data_S1.xlsx
- Images_S1.pdf
- Supplementary_Material.docx
